# Supplementary material for: Comprehensive SNP array study of frequently used neuroblastoma cell lines; copy neutral loss of heterozygosity is common in the cell lines but uncommon in primary tumors
Source: BMC Genomics. 2011 Sep 7;12:443. doi: 10.1186/1471-2164-12-443 (PMC3178547; doi:10.1186/1471-2164-12-443)
Supplement: Additional file 1 — Aberrations that differ between the related cell lines. Table of copy number changes that differs between the related cell lines; SK-N-SH, SH-SY5Y and SH-EP. Gain = 1-3 extra copies, Del = loss of 1 copy (unless stated otherwise in the comments), pter and qter refer to the p- and q-terminal of the chromosome respectively. [file 1471-2164-12-443-S1.XLS]

## Sheet: Tabell
	Additional file 1 - Aberrations that differ between the related cell lines
		Chromosome	Aberration	Cytoband	Start pos. (Mb)	Stop pos. (Mb)	Size (Mb)	Comment
	SK-N-SH	2	Gain	pter-p16.3	pter	48.62	48.62
		4	Del	q26-28.3	120.57	137.22	16.66	Including a homozygous deletion at q28.3
		14	Del	q11.2	20.43	20.9	0.47
	SH-SY5Y	1	Gain	q12-q44	120.12	244.3	124.18
		2	Gain	pter-p16.3	pter	48.62	48.62
		5	Del	q34.1	167.94	168.17	0.23
		9	Gain	p21.2-p21.1	26.56	28.24	1.68
		16	Del	q22.2-22.3	71.09	71.61	0.52
	SH-EP	1	Del	p33	49.74	50.36	0.62
		1	Del	p22.3	85.59	85.79	0.21
		1	Gain	q12-qter	120.86	qter	126.39
		2	Del	q22.1	141.89	142.02	0.13
		4	Gain	q21.21	80.56	81.7	1.14
		4	Gain	q34.1	174.00	175.27	1.28
		9	Del	p21.3	21.84	22.01	0.18	Homozygous deletion
		9	Del	p21.1	28.19	28.21	0.02
		9	Del	p21.1	28.29	28.39	0.11
		10	Gain	q11.22	46.54	47.13	0.59
		11	Del	p15.1	19.77	19.96	0.20
		16	Gain	q22.2	69.39	69.79	0.40
		16	Gain	q23.1	76.40	76.83	0.43
